# Supplementary material for: Long-term mental wellbeing and functioning after surgery for cauda equina syndrome
Source: PLoS One. 2021 Aug 6;16(8):e0255530. doi: 10.1371/journal.pone.0255530 (PMC8345886; doi:10.1371/journal.pone.0255530)
Supplement: S1 Data — (XLSX) [file pone.0255530.s001.xlsx]

## Sheet: Sheet1
PLOS1Data	age	gender 1=F	TimeSxOnsetToOp 1<24, 2<48, 3>48	days since admission	CES type - 2 = CESR	impending/true 2=true	stress incontinence USP score	OA bladder USP score	stream USP score	USP total	urine dys 2=yes	NBD score	bowel dys 1=yes	ASEX score	sex dys 2=yes	PCS score	phys dys 1=yes	MCS score	mcs dysfunction 1=yes	30 day vilagut depression 1=yes
	39	2	1	1408	1	2	2	14	4	20	2	0	0	24	2	29.6	1	36.5	1	1
	31	1	1	1431	1	1	6	17	0	23	2	0	0	23	2	21.5	1	28.2	1	1
	38	1	1	1423	1	1	0	0	0	0	1	0	0	5	1	27.6	1	45.3	0	1
	34	1	3	1451	1	2	1	6	0	7	2	0	0	14	1	47.2	0	43.6	0	1
	35	1	2	1455	1	2	3	2	0	5	2	6	0	12	1	43.1	0	36.8	1	1
	36	2	1	1490	1	2	0	0	0	0	1	0	0	9	1	56.8	0	57.9	0	0
	35	1	2	1495	1	2	0	0	0	0	1	0	0	20	2	34.3	1	54.8	0	0
	55	1	1	1509	1	2	3	4	0	7	2	0	0	13	1	39.4	0	66.8	0	0
	39	1	3	1513	1	2	9	17	0	26	2	16	1	23	2	22.2	1	22.5	1	1
	58	1	3	1529	1	1	5	13	1	19	2	1	0	15	1	24.4	1	27.8	1	1
	43	1	1	1529	1	1	0	0	0	0	1	0	0	5	1	56.6	0	60.8	0	0
	30	1	3	1531	1	1	0	3	4	7	2	0	0	16	1	54.4	0	48	0	0
	37	1	3	1537	1	2	0	0	0	0	1	0	0	8	1	46	0	58.3	0	0
	43	1	3	1544	1	2	2	1	0	3	2	1	0	12	1	52.9	0	50.9	0	0
	47	1	3	1398	2	2	3	4	1	8	2	9	1	23	2	31.2	1	36.8	1	1
	73	2	2	1383	2	1	0	0	0	0	1	0	0	30	2	42.3	0	44.2	0	1
	47	2	2	1380	2	2	7	9	9	25	2	20	1	24	2	43.7	0	26.6	1	1
	63	2	2	1377	1	1	0	0	0	0	1	0	0	12	1	56.6	0	60.8	0	0
	26	1	1	1355	2	2	0	6	9	15	2	5	0	17	1	43.2	0	42.9	1	1
	34	2	3	1352	1	2	0	3	1	4	2	0	0	12	1	49	0	59.3	0	0
	83	2	3	1336	2	2	0	1	9	10	2	2	0	30	2	32.6	1	59.3	0	0
	43	1	3	1329	1	1	1	4	0	5	2	0	0	14	1	44.3	0	55.8	0	0
	54	1	1	1323	1	2	2	6	0	8	2	0	0	28	2	52.7	0	48.9	0	0
	36	1	1	1321	1	2	2	5	2	9	2	2	0	10	1	47.3	0	52.2	0	0
	28	1	3	1318	1	2	0	4	0	4	2	1	0	14	1	38.8	0	52.9	0	0
	42	1	1	1299	1	1	1	1	0	2	2	0	0	14	1	25	1	57	0	0
	50	2	3	1261	2	2	0	6	1	7	2	0	0	18	2	24.3	1	44.8	0	1
	34	1	3	1252	1	2	0	0	9	9	2	3	0	16	1	25.4	1	61.7	0	0
	21	1	1	1223	1	1	0	2	5	7	2	0	0	16	1	22.8	1	46.6	0	0
	35	1	3	1221	1	2	0	7	2	9	2	0	0	13	1	20.6	1	43.5	0	1
	66	2	1	1211	1	2	0	0	0	0	1	9	1	16	2	31.8	1	47.2	0	0
	75	2	1	1193	1	2	0	3	1	4	2	1	0	30	2	48.8	0	56.4	0	0
	56	2	3	1150	1	2	1	9	4	14	2	8	1	30	2	24	1	19.1	1	1
	42	2	3	1185	1	1	0	0	0	0	1	0	0	12	1	51.8	0	55.6	0	0
	57	2	1	1176	1	2	0	0	0	0	1	0	0	10	1	57.2	0	58.8	0	0
	42	2	3	1165	1	2	0	6	3	9	2	0	0	17	2	36.6	1	44.7	0	1
	31	1	1	1165	1	1	0	5	0	5	2	0	0	8	1	53.4	0	59.7	0	0
	70	2	3	1159	1	1	0	0	0	0	1	0	0	15	1	33	1	66.3	0	0
	39	1	3	1159	1	2	2	0	0	2	2	1	0	7	1	44.9	0	32.7	1	1
	67	2	2	1112	2	2	0	8	0	8	2	0	0	20	2	45.9	0	57.8	0	0
	62	1	3	1101	1	2	4	14	2	20	2	0	0	26	2	25.6	1	59.5	0	0
	48	2	1	1101	1	2	0	1	0	1	2	1	0	16	1	37.4	1	49.5	0	0
	39	2	3	1290	2	2	0	4	2	6	2	8	1	14	1	46.6	0	52.8	0	0
	45	1	1	1424	1	1	0	9	4	13	2	1	0	18	2	37.9	1	56.7	0	0
	45	1	2	1479	1	1	1	6	0	7	2	1	0	18	2	34.6	1	44.2	0	1
	36	2	3	1332	1	1	0	1	0	1	2	0	0	8	1	36.5	1	60.7	0	0
